# Supplementary material for: Anticipatory threat responses mediate the relationship between mindfulness and anxiety: A cross-sectional study
Source: Front Public Health. 2022 Sep 26;10:988577. doi: 10.3389/fpubh.2022.988577 (PMC9548577; doi:10.3389/fpubh.2022.988577)
Supplement: Supplementary file 1 [file Data_Sheet_1.xls]

## Sheet: DATA 反向计分后
Table1 Data used in the present analysis
Group	性别	年龄	学历层次	婚姻状况	是否独生子女	来自于	最近自我感觉到的焦虑或紧张程度	U_positive	P_positive	P_negative	U_negative	HAD_A	HAD_D	TAI	IUS	FFMQ	CD	PSS	PSS_失控感	PSS_紧张感	Mean_Probe2_RT_1	Mean_Probe2_RT_2	Mean_Probe3_RT_1	Mean_Probe3_RT_2	Mean_Probe1_RT_3	Mean_Probe1_RT_4	Mean_Probe4_RT_3	Mean_Probe4_RT_4	HAD_1	HAD_2	HAD_3	HAD_4	HAD_5	HAD_6	HAD_7	HAD_8	HAD_9	HAD_10	HAD_11	HAD_12	HAD_13	HAD_14	IUS_1	IUS_2	IUS_3	IUS_4	IUS_5	IUS_6	IUS_7
1	1	19	3	1	1	1	3	612.47	601.9	684.925	699.35	14	9	32	13	82	40	27	13	14	627.24	701.74	576.56	668.11	638.81	703.7	586.13	695	2	1	3	1	2	1	2	3	2	1	2	1	1	1	1	1	1	1	1	1	1
1	1	24	2	1	1	1	2	620.675	629.545	681.515	720.365	12	10	31	24	72	31	27	15	12	620.35	714.24	638.74	648.79	715.7	790.23	525.65	650.5	2	1	1	1	2	1	2	2	2	2	2	2	1	1	2	2	1	3	4	4	1
1	1	22	3	1	1	2	1	654.04	698.04	698.57	700.37	7	7	22	11	59	40	27	16	11	723.03	753.47	673.05	643.67	714.34	778.07	593.74	622.67	1	1	1	1	1	1	1	1	1	1	1	1	1	1	1	1	1	1	1	1	1
1	2	22	3	1	1	1	2	645.295	654.22	686.42	741.485	11	8	27	32	73	37	37	17	20	678.13	759.17	630.31	613.67	665.82	763	624.77	719.97	2	1	2	1	1	1	1	1	2	1	1	2	2	1	2	3	2	4	4	4	2
1	2	22	3	1	2	1	2	636.89	661.02	693.425	680.43	8	7	32	25	57	19	48	23	25	666.68	727.12	655.36	659.73	637	687.81	636.78	673.05	2	1	1	1	1	1	1	1	1	1	1	1	1	1	2	2	5	2	1	2	2
1	1	19	3	1	1	2	1	641.225	616.785	622.95	695.055	10	11	30	19	70	30	31	13	18	594.11	654.31	639.46	591.59	644.5	727.49	637.95	662.62	2	1	1	3	1	1	2	2	1	1	2	2	1	1	2	3	1	4	1	1	1
1	1	19	2	1	2	2	2	607.765	598.31	609.79	659.115	9	8	23	11	67	39				606.62	628.94	590	590.64	644.94	691.78	570.59	626.45	2	1	1	1	1	1	1	1	1	1	2	2	1	1	1	1	1	1	1	1	1
1	1	23	3	1	1	1	3	711.795	655.375	671.635	701.74	11	12	30	39	71	24				640.51	705.38	670.24	637.89	741.94	686.81	681.65	716.67	2	1	2	1	1	2	1	2	2	2	2	2	1	2	4	4	3	4	4	4	3
1	1	20	2	1	1	1	1	787.98	726.16	797.325	839.56	7	8	31	12	82	39				704.76	757.42	747.56	837.23	799.31	827.23	776.65	851.89	1	1	1	1	1	1	1	1	1	2	1	1	1	1	1	1	1	2	1	1	1
1	2	37	4	2	2	2	3	773.415	800.115	845.555	852.13	10	7	25	17	81	31	25	13	12	824.59	911.64	775.64	779.47	829.78	836.26	717.05	868	1	1	1	1	2	1	2	1	2	1	1	1	1	1	1	1	2	2	1	2	1
1	1	19	3	1	1	2	2	550.72	554.38	571.59	590.655	10	12	31	21	71	34	31	15	16	595.79	598.32	512.97	544.86	569.03	607.53	532.41	573.78	2	2	1	1	1	1	2	3	2	2	1	2	1	1	2	1	2	2	2	2	2
1	1	19	3	1	1	1	2	658.48	642.485	637.39	695.565	8	8	28	22	66	38	32	18	14	647.85	665.61	637.12	609.17	743.29	785.67	573.67	605.46	2	1	1	1	1	1	1	1	1	2	1	1	1	1	1	2	1	2	2	3	2
1	1	20	3	1	1	2	3	738.505	721.11	731.01	770.29	11	10	31	16	69	33	30	15	15	705.79	765.94	736.43	696.08	847.21	803.26	629.8	737.32	2	1	2	1	1	1	2	2	2	2	1	2	1	1	1	2	1	1	1	2	2
1	1	20	3	1	2	1	1	656.595	620.125	684.435	711.06	8	8	26	13	69	37	31	12	19	616.42	672.41	623.83	696.46	722.42	742.77	590.77	679.35	1	1	1	1	1	1	1	2	2	1	1	1	1	1	1	1	1	1	1	1	1
1	1	20	3	1	2	1	2	749.3	670.955	717.235	788.825	11	9	33	29	77	33	30	16	14	711.85	737.16	630.06	697.31	837.24	862.28	661.36	715.37	2	1	1	1	1	1	2	2	2	1	2	2	1	1	2	2	2	1	3	3	3
1	1	21	3	1	1	1	2	648.015	714.78	729.125	770.745	9	7	31	11	73	31	28	14	14	727.15	780.74	702.41	677.51	620.32	789.88	675.71	751.61	2	1	1	1	1	1	1	1	2	1	1	1	1	1	1	1	1	1	1	1	1
1	2	19	3	1	1	1	2	567.195	531.765	554.91	596.94	8	7	28	21	70	36	34	15	19	523.16	598.94	540.37	510.88	564.12	593.91	570.27	599.97	1	1	1	1	1	1	1	1	2	1	1	1	1	1	1	2	2	2	1	1	1
1	1	21	3	1	1	1	2	608.945	566.4	591.835	667.83	11	10	29	19	77	40	25	13	12	591.74	652.56	541.06	531.11	636.76	686	581.13	649.66	2	1	1	1	1	2	2	2	2	1	1	2	2	1	1	2	2	1	1	2	1
1	1	20	3	1	2	1	2	651.13	666.1	676.47	685.94	10	7	25	13	86	39	21	13	8	679.86	671.12	652.34	681.82	706.39	689.97	595.87	681.91	2	1	1	1	1	1	2	1	2	1	1	1	1	1	1	2	1	1	1	1	1
1	1	19	3	1	1	1	1	496.405	517.455	485.79	549.5	9	8	20	17	85	40	20	12	8	535.16	610.31	499.75	361.27	569.76	647.81	423.05	451.19	2	1	2	1	1	1	1	2	1	1	1	1	1	1	2	2	2	1	1	1	2
1	1	19	3	1	2	1	4	693.695	714.37	714.635	783.37	12	9	31	43	77	33	38	21	17	712.15	739.11	716.59	690.16	790.29	837.14	597.1	729.6	2	2	2	1	1	1	2	1	2	1	2	2	1	1	2	5	4	4	4	4	4
1	1	19	3	1	1	1	2	692.08	606.975	660.135	747.575	9	9	33	36	65	31	32	16	16	649.69	749.17	564.26	571.1	733.31	792.82	650.85	702.33	1	1	1	1	1	2	2	1	2	1	1	2	1	1	2	3	4	4	1	5	2
1	2	21	3	1	1	1	2	614.565	495.355	547.42	586.705	12	9	31	22	63	28	38	12	26	517.11	535	473.6	559.84	640.4	593.94	588.73	579.47	2	1	2	1	1	1	2	3	2	1	2	1	1	1	1	1	5	3	3	2	1
1	1	22	3	1	1	1	2	707.5	639.865	697.34	716.275	10	10	33	24	72	32	33	19	14	658.49	685.03	621.24	709.65	797.37	831.34	617.63	601.21	2	2	1	1	1	1	2	2	2	1	1	2	1	1	2	1	2	3	1	2	4
1	2	20	3	1	2	1	3	745.475	737.34	796.725	786.995	11	7	32	16	66	27	45	25	20	767.46	848.86	707.22	744.59	789.95	818.86	701	755.13	2	1	1	1	1	1	2	1	1	1	2	1	2	1	1	1	2	1	1	3	1
1	1	19	3	1	1	1	2	791.815	786.795	813.955	895.23	12	8	30	23	74	31	31	17	14	838.26	858.03	735.33	769.88	875.55	982.24	708.08	808.22	2	1	2	1	1	1	2	1	2	1	2	1	1	2	2	2	3	2	1	2	3
1	1	24	4	1	2	2	3	669.825	721.66	699.275	714.2	13	9	30	33	65	35				721.21	713.7	722.11	684.85	715.86	746.61	623.79	681.79	2	1	2	1	1	2	2	1	2	1	2	2	2	1	3	3	3	3	3	3	3
1	2	27	4	1	2	2	3	703.725	678.585	699.895	773.855	10	9	31	18	81	30	31	17	14	683.87	744.97	673.3	654.82	705.47	742.74	701.98	804.97	2	1	1	1	2	1	1	1	1	2	2	2	1	1	2	1	2	2	1	2	2
1	1	24	3	1	2	2	2	569.485	565.095	598.89	612.78	13	12	32	26	63	30	45	22	23	606.85	693.14	523.34	504.64	624.61	637.05	514.36	588.51	2	1	2	2	1	1	2	2	2	2	2	2	2	2	2	2	2	2	2	2	2
1	1	24	2	1	2	1	1	693.91	617.3	663.655	702.56	7	9	27	19	68	35	26	13	13	627.97	712.14	606.63	615.17	738.84	784.22	648.98	620.9	1	1	1	1	1	1	1	2	1	1	1	1	1	2	1	2	2	1	2	2	2
1	1	21	3	1	2	2	2	588.99	619.575	620.32	607.815	13	9	32	35	69	36	39	23	16	627.09	643.11	612.06	597.53	584.06	599.5	593.92	616.13	2	1	3	1	1	1	1	1	2	2	2	2	2	1	2	2	3	2	4	3	4
2	1	32	2	2	2	1	5	769.855	823.875	887.605	927.9	24	25	60	45	48	11	60	32	28	883.1	914.53	764.65	860.68	811.68	1000.72	728.03	855.08	3	4	4	4	4	4	3	3	3	3	4	3	3	4	4	4	2	2	4	5	5
2	2	14	1	1	2	1	5	793.91	740.745	793.43	836.37	22	26	66	48	44	8	63	32	31	766.13	845.21	715.36	741.65	832.13	845.57	755.69	827.17	3	4	3	4	4	3	3	3	2	4	4	4	3	4	3	4	4	4	5	5	5
2	1	26	3	1	2	2	3	782.415	766.655	784.425	795.075	14	12	59	40	56	23				850.62	912.2	682.69	656.65	786.83	816.91	778	773.24	2	2	2	1	2	1	2	1	2	1	2	2	2	4	3	4	4	4	3	4	3
2	1	23	3	1	1	2	1	635.19	672.45	719.89	723.985	14	12	45	39	81	36				672.5	747.63	672.4	692.15	659.5	679.46	610.88	768.51	2	2	2	1	2	2	2	2	2	2	2	2	2	1	3	4	5	4	4	2	3
2	1	21	3	1	1	1	4	649.33	637.195	639.655	650.945	13	16	49	40	47	31				657.86	731.14	616.53	548.17	763.43	778.71	535.23	523.18	2	2	2	2	1	3	3	1	2	2	2	2	1	4	5	3	5	2	3	5	4
2	1	20	3	1	2	2	3	768.415	843.675	881.02	797.4	15	13	50	41	55	26				870.13	983.15	817.22	778.89	776.56	804.42	760.27	790.38	2	2	3	2	2	2	2	2	2	1	2	2	2	2	4	4	3	3	4	4	4
2	1	18	2	1	1	1	4	833.365	718.655	734.51	888.085	19	14	51	36	69	28	42	22	20	710.15	752.25	727.16	716.77	933.68	969.86	733.05	806.31	2	2	3	2	3	2	3	2	4	2	3	3	1	1	4	3	2	4	3	2	4
2	1	21	3	1	2	2	4	742.6	758.59	793.6	864.1	16	16	54	34	55	30				788.32	795.79	728.86	791.41	778.76	858.95	706.44	869.25	3	3	3	3	3	2	2	2	1	2	3	2	1	2	3	2	2	3	2	4	3
2	1	45	1	2	1	2	4	728.7	672.425	711.09	803.78	20	20	53	43	59	11	48	23	25	685.54	759.88	659.31	662.3	838.53	935	618.87	672.56	3	4	4	3	3	3	3	2	2	3	3	2	2	3	4	4	4	4	2	4	4
2	2	26	3	1	2	2	4	815.105	799.525	865.18	903.69	18	19	63	43	43	15	58	29	29	826.88	876.1	772.17	854.26	892.32	988.44	737.89	818.94	2	3	2	2	3	3	4	2	3	2	3	3	1	4	4	3	5	5	5	5	3
2	1	18	1	1	1	2	3	640.15	598.455	644.365	680.325	19	20	65	36	44	11	55	28	27	607.51	660.7	589.4	628.03	669.09	717.73	611.21	642.92	3	2	3	4	4	3	3	3	2	3	2	3	2	2	3	4	3	3	3	4	4
2	1	18	2	1	1	1	4	785.31	758.42	754.28	856.03	23	18	59	44	53	15	52	28	24	791.27	800.84	725.57	707.72	852.89	1051.83	717.73	660.23	3	3	4	2	4	3	4	2	3	3	4	3	1	2	4	4	4	4	3	4	5
2	1	20	3	1	2	2	3	583.6	546.965	573.27	620.89	14	14	47	28	52	25	40	18	22	532.62	576.75	561.31	569.79	623.94	655.86	543.26	585.92	2	2	2	2	2	2	3	1	2	3	2	3	1	1	1	2	4	2	2	3	2
2	1	21	3	1	2	2	4	772.68	806.86	761.12	832.25	16	19	56	50	56	26	55	28	27	807.86	787.63	805.86	734.61	902.65	896	642.71	768.5	2	3	2	1	4	3	2	2	2	3	3	4	1	3	5	4	5	4	4	5	4
2	1	20	2	1	1	1	3	835.55	825.525	775.355	869.8	19	18	56	42	60	21	44	22	22	836.13	806.24	814.92	744.47	934.47	941.44	736.63	798.16	3	3	3	2	3	2	3	2	3	3	2	3	2	3	4	3	4	4	4	4	4
2	1	19	3	1	1	1	4	651.22	680.355	658.38	704.64	14	14	51	37	63	29	45	21	24	713.5	709.71	647.21	607.05	620.81	711.39	681.63	697.89	2	1	3	2	2	2	2	2	2	3	2	3	1	1	4	3	4	3	1	3	4
2	1	34	3	2	1	2	4	688.14	670.785	721.455	737.54	21	18	53	47	59	21	52	26	26	677.41	750.32	664.16	692.59	748.58	823.47	627.7	651.61	3	2	3	3	3	3	3	2	3	3	3	3	3	2	4	3	4	5	4	5	4
2	1	20	3	1	2	2	3	698.705	668.675	721.925	752.9	15	17	50	29	60	32	39	23	16	642.05	743.29	695.3	700.56	702	731.15	695.41	774.65	2	2	2	3	2	2	3	3	2	3	3	3	1	1	1	2	3	3	3	3	3
2	1	20	2	1	2	2	4	806.845	732.39	800.455	848.14	18	17	55	46	59	24	49	25	24	733.24	810.86	731.54	790.05	821.54	895.57	792.15	800.71	3	2	3	2	3	3	3	3	2	1	2	3	2	3	3	4	3	4	4	5	4
2	1	19	3	1	1	2	4	636.035	623.785	661.15	676.745	19	21	63	45	64	25	47	21	26	654.88	685.82	592.69	636.48	668.45	714.39	603.62	639.1	3	4	3	3	3	2	4	2	1	3	3	3	2	4	3	4	5	3	5	4	4
2	1	21	3	1	1	1	4	623.92	614.645	689.58	694.33	18	13	58	52	56	30	50	26	24	594.24	693.11	635.05	686.05	646.14	736.47	601.7	652.19	3	2	3	2	2	2	4	1	2	2	2	2	2	2	4	4	5	5	5	5	5
2	1	18	3	1	2	2	4	493.54	587.71	569.8	483.445	15	15	54	33	68	32	40	22	18	662.87	672.86	512.55	466.74	671.03	681.69	316.05	285.2	3	2	2	3	2	3	2	1	3	1	2	3	1	2	1	2	4	4	4	4	4
2	1	21	3	1	2	2	3	773.505	732.195	772.23	801.35	16	15	44	27	80	32	33	16	17	768.39	858.08	696	686.38	868.06	883.29	678.95	719.41	2	2	3	2	2	2	3	2	2	2	2	3	2	2	2	2	3	2	3	4	2
2	1	22	3	1	2	2	2	696.725	693.21	710.375	766.91	13	15	51	33	63	19	40	16	24	727.92	717.24	658.5	703.51	733.03	752.32	660.42	781.5	2	2	2	2	2	2	2	2	2	3	2	2	1	2	2	3	3	2	4	4	3
2	1	20	3	1	2	2	4	891.395	883.96	813.04	951.87	22	18	64	52	61	23	53	27	26	912.81	849.24	855.11	776.84	986.53	1001.33	796.26	902.41	3	2	3	3	4	3	3	1	4	3	3	4	2	2	4	5	4	5	5	5	5
2	1	26	3	1	1	1	2	805.62	854.22	948.96	851.93	14	13	52	38	52	28	43	24	19	835.26	974.78	873.18	923.14	941.18	1004	670.06	699.86	2	2	2	1	2	1	2	1	2	2	3	3	1	3	2	2	4	4	2	4	2
2	2	21	3	1	1	1	4	628.08	693.97	743.735	790.415	16	12	53	51	47	21				735.03	764.88	652.91	722.59	691.74	853.97	564.42	726.86	2	1	3	3	2	2	3	1	1	2	2	2	3	1	4	4	5	5	4	5	4
2	2	32	3	2	2	1	3	747.02	767.61	857.01	800.85	19	16	50	42	49	16	42	20	22	798.57	930.47	736.65	783.55	763.94	803.32	730.1	798.38	2	2	3	2	3	2	3	2	2	2	3	3	3	3	3	4	4	4	4	4	4
2	1	26	3	1	2	2	3	730.925	673.125	708.205	765.765	14	10	49	29	51	25	49	26	23	665.92	665.12	680.33	751.29	670.53	721.95	791.32	809.58	2	2	2	1	2	1	2	1	2	2	2	2	2	1	3	1	4	3	3	2	2
2	1	23	3	1	1	1	4	733.315	677.63	741.565	811.06	20	15	56	43	51	24	53	26	27	686.71	751.71	668.55	731.42	734.4	768.89	732.23	853.23	3	2	3	3	3	3	3	2	3	1	3	2	2	2	4	4	4	3	3	5	4
2	1	20	3	1	2	2	3	610.23	637.17	616.54	811.565	20	15	59	42	52	22	49	26	23	606.17	613.66	668.17	619.42	622.24	624.08	598.22	599.05	2	1	2	3	3	2	3	2	4	2	2	3	4	2	3	4	4	5	3	4	4
2	2	19	3	1	2	2	3	636.04	623.79	661.15	676.75	19	21	63	45	64	25	47	21	26	654.88	685.82	592.69	636.48	668.45	714.39	603.62	639.1	3	4	3	3	3	2	4	2	1	3	3	3	2	4	3	4	5	3	5	4	4
[truncated: 134 more columns]
